# Supplementary material for: Incidence of Ulnar Collateral Ligament Surgery and Revision in Baseball Players: A Systematic Review and Meta-Analysis
Source: Sports (Basel). 2025 Sep 1;13(9):299. doi: 10.3390/sports13090299 (PMC12473883; doi:10.3390/sports13090299)
Supplement: Supplementary file 1 [file sports-13-00299-s001.zip]

Archive with 1 entries (1 files):
- sports-3768345-supplementary.pdf
